# Supplementary material for: Infective Endocarditis in Belgium: Prospective Data in Adults from the ESC EORP European Endocarditis Registry
Source: J Clin Med. 2024 Feb 28;13(5):1371. doi: 10.3390/jcm13051371 (PMC10932099; doi:10.3390/jcm13051371)
Supplement: Supplementary file 1 [file jcm-13-01371-s001.zip]

Archive with 1 entries (1 files):
- jcm-2850595-supplementary.pdf
